# Supplementary material for: Applications of radiomics-based analysis pipeline for predicting epidermal growth factor receptor mutation status
Source: Biomed Eng Online. 2023 Feb 21;22:17. doi: 10.1186/s12938-022-01049-9 (PMC9945395; doi:10.1186/s12938-022-01049-9)
Supplement: Supplementary file 21 — Additional file 21. Results of radiomic feature selection by mutual information and Scale algorithm in PET images. [file 12938_2022_1049_MOESM21_ESM.csv]

	11	13	18	24	26	30	34	35	36	37	38	39	40	41	42	43	44	45	46	47	48	49	50	51	52	53	54	55	56	57	58	59	60	61	62	63	64	65	66	67	68	69	70	71	72	73	74	75	76
Image type	diagnostics	diagnostics	diagnostics	diagnostics	diagnostics	diagnostics	diagnostics	diagnostics	diagnostics	original	original	original	original	original	original	original	original	original	original	original	original	original	original	wavelet-HLL	wavelet-HLL	wavelet-HLL	wavelet-HLL	wavelet-HLL	wavelet-HLL	wavelet-HLL	wavelet-HLL	wavelet-HLL	wavelet-HLL	wavelet-HLL	wavelet-HLL	wavelet-HLL	wavelet-HLL	wavelet-HLL	wavelet-HLL	wavelet-HLL	wavelet-HLL	wavelet-HLL	wavelet-HLL	wavelet-HLL	wavelet-HLL	wavelet-HLL	wavelet-HLL	wavelet-HLL	wavelet-HLL
Feature Class	Image-original	Image-original	Mask-original	Image-interpolated	Image-interpolated	Mask-interpolated	Mask-interpolated	Mask-interpolated	Mask-interpolated	shape	shape	shape	shape	shape	shape	shape	shape	shape	shape	shape	shape	shape	shape	gldm	gldm	gldm	gldm	gldm	gldm	gldm	gldm	gldm	gldm	gldm	gldm	gldm	gldm	glcm	glcm	glcm	glcm	glcm	glcm	glcm	glcm	glcm	glcm	glcm	glcm
Feature Name	Mean	Maximum	VoxelNum	Mean	Maximum	VoxelNum	Mean	Minimum	Maximum	VoxelVolume	Maximum3DDiameter	MeshVolume	MajorAxisLength	Sphericity	LeastAxisLength	Elongation	SurfaceVolumeRatio	Maximum2DDiameterSlice	Flatness	SurfaceArea	MinorAxisLength	Maximum2DDiameterColumn	Maximum2DDiameterRow	GrayLevelVariance	HighGrayLevelEmphasis	DependenceEntropy	DependenceNonUniformity	GrayLevelNonUniformity	SmallDependenceEmphasis	SmallDependenceHighGrayLevelEmphasis	DependenceNonUniformityNormalized	LargeDependenceEmphasis	LargeDependenceLowGrayLevelEmphasis	DependenceVariance	LargeDependenceHighGrayLevelEmphasis	SmallDependenceLowGrayLevelEmphasis	LowGrayLevelEmphasis	JointAverage	SumAverage	JointEntropy	ClusterShade	MaximumProbability	Idmn	JointEnergy	Contrast	DifferenceEntropy	InverseVariance	DifferenceVariance	Idn
mutual information	0.0167697	0	0.0665944	0.00025152	0	0.0625951	0.0871604	0.172471	0	0.0557081	0.0976445	0.0619219	0.0982927	0.00175644	0.0306624	0.0315548	0.0486375	0	0.0226175	0.0919213	0.0658717	0.066357	0.126936	0.00797601	0.0332433	0.0839729	0.0554314	0.0852064	0.032377	0.151991	0.0350961	0.00282197	0.00311829	0.0300259	0.0630525	0.103464	0.0537753	0.157987	0.157987	0.0326102	0.245385	0.0177253	0.0368947	0.0551736	0.0609936	0.0451168	0	0.00868934	0.0317674
Scale algorithm_Mutual information	1	0	1	1	0	1	1	1	0	1	1	1	1	1	1	1	1	0	1	1	1	1	1	1	1	1	1	1	1	1	1	1	1	1	1	1	1	1	1	1	1	1	1	1	1	1	0	1	1
[truncated: 811 more columns]
